# Supplementary material for: Vitamin C Can Shorten the Length of Stay in the ICU: A Meta-Analysis
Source: Nutrients. 2019 Mar 27;11(4):708. doi: 10.3390/nu11040708 (PMC6521194; doi:10.3390/nu11040708)
Supplement: Supplementary file 1 [file nutrients-11-00708-s001.zip]

Archive with 2 entries (2 files):
- Supplement_S1_Hemila_2019_3_24.pdf
- Supplement_S2_Hemila_2019_3_24.xlsx
